# Supplementary material for: Virtual reality method to analyze visual recognition in mice
Source: PLoS One. 2018 May 16;13(5):e0196563. doi: 10.1371/journal.pone.0196563 (PMC5955493; doi:10.1371/journal.pone.0196563)
Supplement: S1 Table — (XLSX) [file pone.0196563.s001.xlsx]

## Sheet: Sheet1
S1 Table. Fisher's PLSD for Figure 5C
Significance level: 5%
Comparison	Mean Diff.	Crit. Diff.	P-Value
Acclimation versus Baseline	-7.395	3.702	0.0001
Acclimation versus Data Acq.	-14.324	3.702	<0.0001
Acclimation versus Retrain	-9.522	4.618	<0.0001
Acclimation versus Final	-23.356	4.618	<0.0001
Baseline versus Data Acq.	-6.929	3.38	<0.0001
Baseline versus Retrain	-2.127	4.363	0.3369
Baseline versus Final	-15.96	4.363	<0.0001
Data Acq. versus Retrain	4.802	4.363	0.0312
Data Acq. versus Final	-9.032	4.363	<0.0001
Retrain versus Final	-13.833	5.163	<0.0001
